# Supplementary material for: Assessing and Interpreting the Within-Body Biogeography of Human Microbiome Diversity
Source: Front Microbiol. 2018 Aug 7;9:1619. doi: 10.3389/fmicb.2018.01619 (PMC6090070; doi:10.3389/fmicb.2018.01619)
Supplement: Supplementary file 2 [file Data_Sheet_2.xls]

## Sheet: Table S3
Table S3. The numbers of reads and species from individual samples
Individual ID	Sites	No. of Reads	No. of Species (97% Similarity)
132902142	Supragingival_plaque	4924	833
	Stool	1652	390
	Left_Retroauricular_crease	3115	398
	Tongue_dorsum	18994	1956
	Right_Retroauricular_crease	1783	297
	Palatine_Tonsils	4521	978
	Throat	2225	720
	Subgingival_plaque	5356	780
	Buccal_mucosa	3871	1100
	Left_Antecubital_fossa	184	44
147406386	Hard_palate	4530	983
	Right_Antecubital_fossa	4452	514
	Saliva	6258	979
	Supragingival_plaque	8346	983
	Left_Retroauricular_crease	5375	679
	Tongue_dorsum	6569	1053
	Right_Retroauricular_crease	6103	554
	Stool	2374	510
	Anterior_nares	4891	883
	Palatine_Tonsils	4727	912
	Throat	4552	828
	Subgingival_plaque	4489	826
	Attached_Keratinized_gingiva	4023	685
	Buccal_mucosa	6752	913
	Left_Antecubital_fossa	1740	218
158013734	Mid_vagina	2894	140
	Hard_palate	2463	837
	Right_Antecubital_fossa	3261	313
	Stool	4542	724
	Supragingival_plaque	4286	736
	Posterior_fornix	3320	113
	Tongue_dorsum	2397	739
	Throat	2560	874
	Saliva	4029	1303
	Palatine_Tonsils	2743	821
	Right_Retroauricular_crease	3361	475
	Vaginal_introitus	2277	123
	Subgingival_plaque	3043	723
	Attached_Keratinized_gingiva	2279	440
	Buccal_mucosa	2713	578
	Left_Retroauricular_crease	3499	715
	Left_Antecubital_fossa	3857	504
158114885	Mid_vagina	3978	113
	Hard_palate	6505	1373
	Right_Antecubital_fossa	4000	925
	Left_Retroauricular_crease	4268	592
	Supragingival_plaque	3521	820
	Posterior_fornix	4805	108
	Tongue_dorsum	3936	926
	Throat	4728	1145
	Saliva	3493	1159
	Anterior_nares	5412	606
	Palatine_Tonsils	2665	891
	Right_Retroauricular_crease	4693	688
	Vaginal_introitus	3993	141
	Subgingival_plaque	2832	787
	Attached_Keratinized_gingiva	2565	669
	Buccal_mucosa	3998	1126
	Stool	4184	505
	Left_Antecubital_fossa	5778	1191
158155345	Hard_palate	4136	919
	Right_Antecubital_fossa	5400	832
	Left_Retroauricular_crease	7041	770
	Supragingival_plaque	2732	591
	Stool	3632	668
	Tongue_dorsum	2763	604
	Throat	3517	804
	Saliva	3177	763
	Anterior_nares	6231	794
	Palatine_Tonsils	3630	887
	Right_Retroauricular_crease	4951	646
	Subgingival_plaque	2815	667
	Attached_Keratinized_gingiva	5078	613
	Buccal_mucosa	5342	1222
	Left_Antecubital_fossa	7731	748
158216035	Hard_palate	6476	1064
	Supragingival_plaque	5780	1076
	Saliva	5511	1388
	Left_Retroauricular_crease	5374	716
	Tongue_dorsum	5011	898
	Throat	4427	923
	Stool	6481	641
	Anterior_nares	5295	624
	Palatine_Tonsils	4703	1122
	Right_Retroauricular_crease	5782	897
	Subgingival_plaque	6333	1093
	Attached_Keratinized_gingiva	5952	710
	Buccal_mucosa	6419	851
	Left_Antecubital_fossa	9390	1363
158236265	Mid_vagina	6425	285
	Hard_palate	4059	997
	Right_Antecubital_fossa	4621	1034
	Stool	4797	369
	Supragingival_plaque	6613	1244
	Posterior_fornix	5716	261
	Tongue_dorsum	4843	903
	Throat	5584	1069
	Saliva	4880	1178
	Anterior_nares	2799	772
	Palatine_Tonsils	4394	985
	Right_Retroauricular_crease	6034	391
	Vaginal_introitus	5127	296
	Attached_Keratinized_gingiva	4443	484
	Buccal_mucosa	4364	972
	Left_Retroauricular_crease	6586	466
158276726	Mid_vagina	2394	288
	Hard_palate	4152	778
	Right_Antecubital_fossa	3296	237
	Posterior_fornix	3457	140
	Supragingival_plaque	5165	876
	Stool	5560	670
	Tongue_dorsum	2664	498
	Right_Retroauricular_crease	2605	496
	Saliva	4525	1146
	Anterior_nares	5641	888
	Palatine_Tonsils	4904	753
	Throat	21157	1639
	Vaginal_introitus	2808	240
	Subgingival_plaque	5767	701
	Attached_Keratinized_gingiva	2745	528
	Buccal_mucosa	5499	456
	Left_Retroauricular_crease	3315	573
	Left_Antecubital_fossa	4416	388
158398106	Hard_palate	5121	857
	Right_Antecubital_fossa	6739	1275
	Stool	2653	495
	Supragingival_plaque	7539	977
	Left_Retroauricular_crease	6320	1162
	Tongue_dorsum	2093	454
	Right_Retroauricular_crease	3519	780
	Saliva	2263	538
	Anterior_nares	2528	503
	Palatine_Tonsils	1914	499
	Throat	1817	431
	Subgingival_plaque	2071	515
	Attached_Keratinized_gingiva	1192	282
	Buccal_mucosa	1871	591
	Left_Antecubital_fossa	2791	640
158418336	Hard_palate	2574	731
	Supragingival_plaque	12752	1998
	Saliva	2556	719
	Left_Retroauricular_crease	6648	1318
	Tongue_dorsum	2901	607
	Throat	1916	710
	Stool	2922	434
	Anterior_nares	5978	958
	Palatine_Tonsils	2191	605
	Right_Retroauricular_crease	5788	1104
	Subgingival_plaque	2415	628
	Attached_Keratinized_gingiva	2352	468
	Buccal_mucosa	1974	639
	Left_Antecubital_fossa	3951	1099
158438567	Hard_palate	14853	1637
	Supragingival_plaque	2796	551
	Saliva	25088	1555
	Right_Antecubital_fossa	96	66
	Left_Retroauricular_crease	3550	923
	Tongue_dorsum	2381	623
	Throat	2124	552
	Stool	6631	377
	Anterior_nares	3959	868
	Palatine_Tonsils	7769	1174
	Right_Retroauricular_crease	4252	817
	Subgingival_plaque	2073	494
	Attached_Keratinized_gingiva	4183	517
	Buccal_mucosa	3284	590
	Left_Antecubital_fossa	47	36
158458797	Mid_vagina	3537	296
	Hard_palate	2789	705
	Right_Antecubital_fossa	1431	551
	Stool	2900	463
	Supragingival_plaque	2794	587
	Posterior_fornix	3628	233
	Tongue_dorsum	5055	756
	Right_Retroauricular_crease	2467	516
	Anterior_nares	1436	207
	Buccal_mucosa	2283	529
	Palatine_Tonsils	2321	563
	Throat	3606	866
	Vaginal_introitus	3037	283
	Subgingival_plaque	2298	526
	Attached_Keratinized_gingiva	1302	285
	Saliva	2969	757
	Left_Retroauricular_crease	3686	431
158479027	Hard_palate	4007	1284
	Supragingival_plaque	8138	1185
	Stool	8768	904
	Right_Antecubital_fossa	43	36
	Saliva	5993	1102
	Tongue_dorsum	8314	1437
	Throat	1043	529
	Anterior_nares	2442	897
	Palatine_Tonsils	3891	1103
	Right_Retroauricular_crease	3244	808
	Subgingival_plaque	6666	1112
	Attached_Keratinized_gingiva	5918	460
	Buccal_mucosa	3177	1029
	Left_Retroauricular_crease	1922	525
158499257	Hard_palate	3438	900
	Supragingival_plaque	6440	1186
	Left_Retroauricular_crease	867	205
	Stool	12656	1027
	Tongue_dorsum	4701	1012
	Saliva	1430	617
	Anterior_nares	1442	90
	Palatine_Tonsils	6729	1018
	Throat	3787	1015
	Subgingival_plaque	5423	1075
	Attached_Keratinized_gingiva	3634	461
	Buccal_mucosa	5724	630
158721788	Hard_palate	3049	798
	Supragingival_plaque	6933	1055
	Saliva	3933	832
	Left_Retroauricular_crease	3198	941
	Tongue_dorsum	4916	934
	Throat	6670	1050
	Stool	6323	461
	Anterior_nares	4540	692
	Palatine_Tonsils	6856	1227
	Right_Retroauricular_crease	2735	971
	Subgingival_plaque	9659	1297
	Attached_Keratinized_gingiva	2232	291
	Buccal_mucosa	3199	779
158742018	Mid_vagina	11149	249
	Hard_palate	3643	1013
	Right_Antecubital_fossa	3066	765
	Posterior_fornix	8298	197
	Supragingival_plaque	2782	735
	Left_Retroauricular_crease	2670	513
	Tongue_dorsum	3379	658
	Throat	2958	760
	Saliva	2634	918
	Anterior_nares	1709	511
	Palatine_Tonsils	1984	594
	Right_Retroauricular_crease	3265	663
	Vaginal_introitus	2679	223
	Subgingival_plaque	2698	741
	Attached_Keratinized_gingiva	1818	376
	Buccal_mucosa	3033	798
	Stool	10408	799
	Left_Antecubital_fossa	6151	821
158802708	Hard_palate	4164	898
	Right_Antecubital_fossa	1427	134
	Saliva	7059	1735
	Supragingival_plaque	13811	1229
	Left_Retroauricular_crease	6470	1478
	Tongue_dorsum	8436	1144
	Throat	4414	1176
	Stool	9157	1081
	Anterior_nares	4382	950
	Palatine_Tonsils	3229	981
	Right_Retroauricular_crease	21431	2330
	Subgingival_plaque	6801	946
	Attached_Keratinized_gingiva	8887	939
	Buccal_mucosa	8986	938
	Left_Antecubital_fossa	6852	940
158822939	Hard_palate	29556	2677
	Right_Antecubital_fossa	7973	1400
	Left_Retroauricular_crease	7794	2072
	Supragingival_plaque	10734	1431
	Stool	11217	1053
	Tongue_dorsum	9473	1574
	Throat	26216	2805
	Saliva	10330	1909
	Anterior_nares	20366	2672
	Palatine_Tonsils	7004	1398
	Right_Retroauricular_crease	22598	2895
	Subgingival_plaque	11312	1394
	Attached_Keratinized_gingiva	5600	889
	Buccal_mucosa	8163	1771
158883629	Mid_vagina	6719	174
	Hard_palate	3182	937
	Right_Antecubital_fossa	808	347
	Left_Retroauricular_crease	5489	847
	Supragingival_plaque	10030	1109
	Posterior_fornix	10189	175
	Tongue_dorsum	6329	1157
	Throat	5854	869
	Saliva	6611	1256
	Anterior_nares	4271	709
	Palatine_Tonsils	4048	1044
	Right_Retroauricular_crease	6132	917
	Vaginal_introitus	25914	261
	Subgingival_plaque	6469	967
	Attached_Keratinized_gingiva	2167	343
	Buccal_mucosa	3387	782
	Stool	3046	224
158924089	Hard_palate	20730	2565
	Supragingival_plaque	9225	1994
	Saliva	4269	1354
	Right_Antecubital_fossa	176	98
	Stool	3885	479
	Tongue_dorsum	58906	3503
	Right_Retroauricular_crease	23971	2449
	Anterior_nares	9458	1745
	Palatine_Tonsils	10459	1964
	Throat	6518	1487
	Subgingival_plaque	6280	1541
	Attached_Keratinized_gingiva	28027	1650
	Buccal_mucosa	8176	1257
	Left_Retroauricular_crease	28025	2691
	Left_Antecubital_fossa	466	83
158944319	Mid_vagina	10795	276
	Hard_palate	6551	1126
	Supragingival_plaque	8635	1288
	Left_Retroauricular_crease	3137	928
	Posterior_fornix	8946	243
	Tongue_dorsum	9456	1266
	Throat	6417	849
	Saliva	8511	1421
	Anterior_nares	2738	1008
	Palatine_Tonsils	5451	853
	Right_Retroauricular_crease	3192	1008
	Vaginal_introitus	9537	272
	Subgingival_plaque	5979	1139
	Attached_Keratinized_gingiva	6696	431
	Buccal_mucosa	13584	1100
	Stool	9975	849
158964549	Hard_palate	2622	726
	Right_Antecubital_fossa	3889	160
	Saliva	3318	980
	Supragingival_plaque	21787	2164
	Left_Retroauricular_crease	3156	662
	Tongue_dorsum	6563	1181
	Throat	5619	1019
	Stool	19915	576
	Anterior_nares	9749	1149
	Palatine_Tonsils	2518	658
	Right_Retroauricular_crease	3476	548
	Subgingival_plaque	2916	744
	Attached_Keratinized_gingiva	1815	302
	Buccal_mucosa	5117	569
	Left_Antecubital_fossa	2339	551
158984779	Mid_vagina	7887	241
	Supragingival_plaque	7238	932
	Saliva	6337	914
	Posterior_fornix	8547	189
	Tongue_dorsum	5405	540
	Stool	16247	923
	Anterior_nares	4875	1073
	Palatine_Tonsils	4577	786
	Throat	4242	498
	Vaginal_introitus	10259	449
	Subgingival_plaque	7277	849
	Attached_Keratinized_gingiva	3438	385
	Left_Retroauricular_crease	2497	889
159005010	Mid_vagina	2704	397
	Hard_palate	11504	1502
	Supragingival_plaque	7914	1845
	Posterior_fornix	20949	759
	Right_Antecubital_fossa	296	63
	Saliva	5391	1481
	Tongue_dorsum	10898	1681
	Right_Retroauricular_crease	5	5
	Stool	12078	1066
	Anterior_nares	5358	1128
	Palatine_Tonsils	8628	1150
	Throat	12909	1969
	Vaginal_introitus	11637	761
	Subgingival_plaque	9308	1762
	Attached_Keratinized_gingiva	10862	990
	Buccal_mucosa	12880	2162
	Left_Retroauricular_crease	8809	727
	Left_Antecubital_fossa	663	202
159025240	Mid_vagina	8334	261
	Hard_palate	573	221
	Supragingival_plaque	8247	1024
	Posterior_fornix	7305	235
	Right_Antecubital_fossa	1	1
	Left_Retroauricular_crease	2894	1072
	Tongue_dorsum	6139	1145
	Right_Retroauricular_crease	3675	1058
	Saliva	6386	1167
	Anterior_nares	4622	1199
	Palatine_Tonsils	6091	758
	Throat	3827	946
	Vaginal_introitus	9337	294
	Subgingival_plaque	6855	967
	Attached_Keratinized_gingiva	4740	585
	Buccal_mucosa	4889	948
	Stool	11541	477
	Left_Antecubital_fossa	1	1
159085930	Mid_vagina	25053	498
	Hard_palate	9149	1372
	Supragingival_plaque	6838	1451
	Posterior_fornix	20327	438
	Right_Antecubital_fossa	227	98
	Stool	10883	1027
	Tongue_dorsum	12178	1757
	Right_Retroauricular_crease	13170	879
	Saliva	10140	1953
	Anterior_nares	7491	1716
	Palatine_Tonsils	8737	1369
	Throat	15688	1871
	Vaginal_introitus	20015	480
	Subgingival_plaque	7844	1620
	Attached_Keratinized_gingiva	8349	535
	Buccal_mucosa	5595	817
	Left_Retroauricular_crease	11225	1353
	Left_Antecubital_fossa	516	165
159146620	Hard_palate	5130	1048
	Right_Antecubital_fossa	6159	844
	Stool	5421	422
	Supragingival_plaque	4215	928
	Saliva	6323	1410
	Tongue_dorsum	4750	990
	Throat	5102	1047
	Anterior_nares	5046	797
	Palatine_Tonsils	4401	1001
	Right_Retroauricular_crease	3484	640
	Subgingival_plaque	6881	1130
	Attached_Keratinized_gingiva	5906	644
	Buccal_mucosa	4912	939
	Left_Retroauricular_crease	2792	478
	Left_Antecubital_fossa	3246	917
159166850	Hard_palate	16865	1408
	Right_Antecubital_fossa	4940	878
	Stool	3318	418
	Supragingival_plaque	3484	887
	Left_Retroauricular_crease	4902	901
	Tongue_dorsum	6358	853
	Throat	4562	854
	Saliva	3977	928
	Anterior_nares	5133	1098
	Palatine_Tonsils	28124	2210
	Right_Retroauricular_crease	5729	973
	Subgingival_plaque	25135	2242
	Attached_Keratinized_gingiva	3946	605
	Buccal_mucosa	3691	749
	Left_Antecubital_fossa	7808	1187
159227541	Mid_vagina	6665	231
	Hard_palate	4484	825
	Right_Antecubital_fossa	7690	1179
	Left_Retroauricular_crease	5850	817
	Supragingival_plaque	7127	1391
	Posterior_fornix	5618	166
	Tongue_dorsum	6200	1110
	Throat	4821	1166
	Saliva	6462	1693
	Anterior_nares	4456	617
	Palatine_Tonsils	4769	1104
	Right_Retroauricular_crease	4354	662
	Vaginal_introitus	6472	185
	Subgingival_plaque	3048	784
	Attached_Keratinized_gingiva	6716	707
	Buccal_mucosa	4640	845
	Stool	26894	1328
	Left_Antecubital_fossa	9230	1440
159247771	Mid_vagina	4670	160
	Hard_palate	4439	1001
	Supragingival_plaque	4384	856
	Left_Retroauricular_crease	5546	618
	Right_Antecubital_fossa	2	2
	Posterior_fornix	11795	155
	Tongue_dorsum	4031	952
	Throat	9814	1635
	Saliva	9249	1830
	Anterior_nares	1998	420
	Palatine_Tonsils	3947	1206
	Right_Retroauricular_crease	10495	965
	Vaginal_introitus	6623	229
	Subgingival_plaque	8514	1376
	Attached_Keratinized_gingiva	11002	939
	Buccal_mucosa	4694	1082
	Stool	11471	913
	Left_Antecubital_fossa	538	222
159389382	Hard_palate	6647	1085
	Right_Antecubital_fossa	11572	1229
	Left_Retroauricular_crease	2833	671
	Supragingival_plaque	21945	2073
	Stool	5192	699
	Tongue_dorsum	3217	684
	Throat	4927	998
	Saliva	2779	667
	Anterior_nares	3240	462
	Palatine_Tonsils	2104	622
	Right_Retroauricular_crease	4744	909
	Subgingival_plaque	5313	968
	Attached_Keratinized_gingiva	2180	394
	Buccal_mucosa	1459	283
	Left_Antecubital_fossa	4594	769
159470302	Mid_vagina	14607	473
	Hard_palate	16874	2043
	Supragingival_plaque	17388	2161
	Posterior_fornix	12291	497
	Right_Antecubital_fossa	777	283
	Stool	9869	824
	Tongue_dorsum	16243	1847
	Throat	13051	1632
	Saliva	17814	2532
	Anterior_nares	18363	582
	Palatine_Tonsils	18917	2503
	Right_Retroauricular_crease	46547	1752
	Vaginal_introitus	14648	467
	Subgingival_plaque	11372	1664
	Attached_Keratinized_gingiva	14167	1222
	Buccal_mucosa	19037	2416
	Left_Retroauricular_crease	29451	3052
	Left_Antecubital_fossa	361	142
159713063	Posterior_fornix	15563	203
	Mid_vagina	14766	301
	Hard_palate	14904	1882
	Right_Antecubital_fossa	7458	1587
	Stool	18230	762
	Supragingival_plaque	11972	1831
	Saliva	14918	1780
	Tongue_dorsum	11140	1633
	Throat	14103	1714
	Anterior_nares	16986	1827
	Palatine_Tonsils	14205	1815
	Right_Retroauricular_crease	15520	1655
	Vaginal_introitus	9362	259
	Subgingival_plaque	9815	1598
	Attached_Keratinized_gingiva	12084	1224
	Buccal_mucosa	18822	1491
	Left_Retroauricular_crease	18221	1864
	Left_Antecubital_fossa	5519	1109
159733294	Saliva	11163	2120
	Mid_vagina	5793	283
	Hard_palate	14760	2016
	Right_Antecubital_fossa	4080	418
	Left_Retroauricular_crease	15297	1880
	Supragingival_plaque	15520	1997
	Posterior_fornix	10650	354
	Tongue_dorsum	9217	1723
	Throat	13136	1859
	Stool	15573	1155
	Anterior_nares	14135	1939
	Palatine_Tonsils	7910	1172
	Right_Retroauricular_crease	13857	1035
	Vaginal_introitus	16139	494
	Subgingival_plaque	15608	2044
	Attached_Keratinized_gingiva	11109	742
	Buccal_mucosa	14340	1907
	Left_Antecubital_fossa	2207	480
160744799	Mid_vagina	3282	199
	Hard_palate	3248	871
	Supragingival_plaque	1930	446
	Saliva	1466	620
	Right_Antecubital_fossa	1	1
	Posterior_fornix	2370	186
	Tongue_dorsum	1026	367
	Throat	1948	680
	Stool	2050	291
	Anterior_nares	1	1
	Palatine_Tonsils	1611	541
	Right_Retroauricular_crease	4018	485
	Vaginal_introitus	2425	204
	Subgingival_plaque	1071	296
	Attached_Keratinized_gingiva	2595	392
	Buccal_mucosa	2160	358
160825720	Hard_palate	1455	718
	Supragingival_plaque	1405	357
	Saliva	1328	626
	Left_Retroauricular_crease	1900	861
	Tongue_dorsum	1249	525
	Throat	857	468
	Stool	1471	390
	Anterior_nares	2865	1147
	Palatine_Tonsils	1124	408
	Right_Retroauricular_crease	1804	754
	Subgingival_plaque	1445	472
	Attached_Keratinized_gingiva	1276	336
	Buccal_mucosa	1168	368
	Left_Antecubital_fossa	2258	1080
160866180	Mid_vagina	3182	370
	Hard_palate	53	46
	Supragingival_plaque	909	429
	Left_Retroauricular_crease	1454	447
	Posterior_fornix	3499	404
	Tongue_dorsum	1187	370
	Throat	655	401
	Saliva	1034	520
	Anterior_nares	1085	308
	Palatine_Tonsils	1192	560
	Right_Retroauricular_crease	1537	585
	Vaginal_introitus	2569	367
	Subgingival_plaque	860	451
	Attached_Keratinized_gingiva	1591	381
	Buccal_mucosa	859	372
	Stool	1678	362
	Left_Antecubital_fossa	1663	745
160886410	Hard_palate	2843	890
	Supragingival_plaque	1368	464
	Saliva	962	513
	Right_Antecubital_fossa	54	35
	Left_Retroauricular_crease	3747	968
	Tongue_dorsum	1607	578
	Throat	1344	576
	Stool	2208	208
	Anterior_nares	3862	841
	Palatine_Tonsils	1067	472
	Right_Retroauricular_crease	3987	1023
	Subgingival_plaque	1545	467
	Attached_Keratinized_gingiva	2399	321
	Buccal_mucosa	1912	495
160906640	Hard_palate	1829	654
	Supragingival_plaque	2834	840
	Saliva	1768	732
	Left_Retroauricular_crease	3564	1229
	Tongue_dorsum	2257	706
	Throat	1666	556
	Stool	2560	469
	Anterior_nares	3635	754
	Palatine_Tonsils	2046	673
	Right_Retroauricular_crease	2662	824
	Subgingival_plaque	2202	582
	Attached_Keratinized_gingiva	2784	487
	Buccal_mucosa	1704	503
160947100	Hard_palate	1817	666
	Supragingival_plaque	1325	668
	Left_Retroauricular_crease	1664	707
	Right_Antecubital_fossa	1	1
	Saliva	1663	791
	Tongue_dorsum	1198	509
	Right_Retroauricular_crease	1328	605
	Stool	1234	303
	Anterior_nares	997	670
	Palatine_Tonsils	1291	678
	Throat	1601	730
	Subgingival_plaque	1857	714
	Attached_Keratinized_gingiva	2019	448
	Buccal_mucosa	1187	552
	Left_Antecubital_fossa	1851	911
160967330	Hard_palate	1247	561
	Right_Antecubital_fossa	1809	770
	Left_Retroauricular_crease	1748	730
	Supragingival_plaque	1709	439
	Stool	2096	532
	Tongue_dorsum	1844	525
	Throat	1538	674
	Saliva	2109	675
	Palatine_Tonsils	2309	439
	Right_Retroauricular_crease	1416	620
	Subgingival_plaque	1846	650
	Attached_Keratinized_gingiva	3029	512
	Buccal_mucosa	1710	545
	Left_Antecubital_fossa	3414	1217
160987560	Hard_palate	1181	552
	Right_Antecubital_fossa	3113	1259
	Saliva	60	18
	Supragingival_plaque	1984	793
	Left_Retroauricular_crease	505	353
	Tongue_dorsum	1293	482
	Right_Retroauricular_crease	2304	865
	Anterior_nares	1890	833
	Palatine_Tonsils	1973	587
	Throat	1936	681
	Subgingival_plaque	1896	809
	Attached_Keratinized_gingiva	1797	449
	Buccal_mucosa	2889	525
	Left_Antecubital_fossa	1256	741
161007791	Mid_vagina	5717	460
	Hard_palate	1247	427
	Right_Antecubital_fossa	1980	896
	Saliva	2078	792
	Supragingival_plaque	1061	344
	Stool	2846	228
	Tongue_dorsum	1178	392
	Right_Retroauricular_crease	1809	474
	Palatine_Tonsils	2124	665
	Throat	1802	687
	Vaginal_introitus	5610	450
	Attached_Keratinized_gingiva	1734	369
	Buccal_mucosa	2490	631
	Left_Retroauricular_crease	1623	470
	Left_Antecubital_fossa	2069	877
161270782	Hard_palate	1550	632
	Right_Antecubital_fossa	2319	1013
	Left_Retroauricular_crease	1239	546
	Supragingival_plaque	1482	567
	Stool	2224	395
	Tongue_dorsum	1514	458
	Throat	1569	750
	Anterior_nares	799	355
	Palatine_Tonsils	1950	689
	Right_Retroauricular_crease	1110	514
	Subgingival_plaque	1195	511
	Attached_Keratinized_gingiva	2648	541
	Buccal_mucosa	1	1
	Left_Antecubital_fossa	2270	889
161311242	Hard_palate	1998	427
	Right_Antecubital_fossa	1845	669
	Left_Retroauricular_crease	1818	678
	Supragingival_plaque	1172	531
	Stool	1884	448
	Tongue_dorsum	1860	553
	Saliva	1536	661
	Anterior_nares	1592	805
	Right_Retroauricular_crease	1698	657
	Subgingival_plaque	1862	647
	Buccal_mucosa	1545	471
	Left_Antecubital_fossa	1820	709
161412393	Right_Antecubital_fossa	5371	1037
	Saliva	1455	647
	Left_Retroauricular_crease	3134	663
	Tongue_dorsum	2015	632
	Right_Retroauricular_crease	3705	749
	Anterior_nares	2477	531
	Throat	1817	718
	Left_Antecubital_fossa	5021	1267
161473083	Mid_vagina	4028	234
	Hard_palate	2535	504
	Right_Antecubital_fossa	1533	249
	Saliva	1898	757
	Supragingival_plaque	1904	686
	Posterior_fornix	3869	100
	Tongue_dorsum	2231	670
	Throat	2703	640
	Stool	2410	480
	Anterior_nares	3378	778
	Palatine_Tonsils	1820	576
	Right_Retroauricular_crease	1780	513
	Vaginal_introitus	2286	219
	Subgingival_plaque	2819	584
	Attached_Keratinized_gingiva	3405	496
	Buccal_mucosa	3490	670
	Left_Retroauricular_crease	28	19
	Left_Antecubital_fossa	1267	188
161554003	Hard_palate	3922	923
	Supragingival_plaque	1255	392
	Saliva	2388	637
	Left_Retroauricular_crease	3281	681
	Tongue_dorsum	3150	575
	Throat	3040	539
	Anterior_nares	2625	628
	Palatine_Tonsils	2566	553
	Right_Retroauricular_crease	2683	636
	Subgingival_plaque	1899	506
	Attached_Keratinized_gingiva	3868	461
	Buccal_mucosa	3389	563
	Left_Antecubital_fossa	2778	593
178713055	Mid_vagina	1	1
	Supragingival_plaque	5271	726
	Left_Retroauricular_crease	4702	521
	Posterior_fornix	4504	234
	Tongue_dorsum	2090	606
	Right_Retroauricular_crease	66	41
	Stool	2102	538
	Anterior_nares	3	1
	Palatine_Tonsils	3306	849
	Throat	14097	1505
	Subgingival_plaque	6691	859
	Attached_Keratinized_gingiva	8656	1183
	Buccal_mucosa	3874	916
	Left_Antecubital_fossa	284	146
184349034	Supragingival_plaque	6367	798
	Stool	1992	497
	Right_Antecubital_fossa	1850	578
	Left_Retroauricular_crease	6519	983
	Palatine_Tonsils	4791	1109
	Right_Retroauricular_crease	5238	701
	Subgingival_plaque	5861	1311
	Left_Antecubital_fossa	2712	372
208027353	Mid_vagina	5997	202
	Hard_palate	5139	1298
	Supragingival_plaque	4100	1024
	Left_Retroauricular_crease	6250	696
	Right_Antecubital_fossa	1360	211
	Saliva	5826	975
	Tongue_dorsum	4738	1104
	Throat	4362	849
	Stool	1925	346
	Anterior_nares	4888	1118
	Palatine_Tonsils	4829	1031
	Right_Retroauricular_crease	4486	699
	Vaginal_introitus	5249	219
	Subgingival_plaque	2507	618
	Attached_Keratinized_gingiva	4476	877
	Buccal_mucosa	3788	1080
	Left_Antecubital_fossa	2032	331
246515023	Mid_vagina	2039	202
	Hard_palate	593	440
	Right_Antecubital_fossa	2352	915
	Left_Retroauricular_crease	2939	676
	Supragingival_plaque	797	428
	Posterior_fornix	1957	206
	Tongue_dorsum	526	335
	Throat	506	327
	Saliva	651	461
	Anterior_nares	4718	471
	Palatine_Tonsils	890	503
	Right_Retroauricular_crease	2661	540
	Vaginal_introitus	2330	223
	Subgingival_plaque	835	411
	Attached_Keratinized_gingiva	940	331
	Buccal_mucosa	564	388
	Stool	890	180
	Left_Antecubital_fossa	5026	1419
256789458	Mid_vagina	5387	350
	Supragingival_plaque	3421	804
	Posterior_fornix	1	1
	Right_Antecubital_fossa	581	141
	Left_Retroauricular_crease	7050	995
	Tongue_dorsum	3960	912
	Palatine_Tonsils	3032	872
	Right_Retroauricular_crease	6395	898
	Attached_Keratinized_gingiva	3410	540
	Left_Antecubital_fossa	886	227
275382046	Supragingival_plaque	3524	666
	Stool	2268	213
	Left_Retroauricular_crease	5661	431
	Tongue_dorsum	3441	749
	Palatine_Tonsils	5404	1057
	Right_Retroauricular_crease	5936	563
	Left_Antecubital_fossa	722	222
289996019	Hard_palate	4853	899
	Supragingival_plaque	5226	1214
	Left_Retroauricular_crease	6632	510
	Saliva	4222	1131
	Tongue_dorsum	5083	835
	Stool	6149	396
	Anterior_nares	3584	458
	Palatine_Tonsils	3183	539
	Throat	7589	215
	Subgingival_plaque	5157	1100
	Attached_Keratinized_gingiva	5222	642
	Buccal_mucosa	4705	1054
295137534	Hard_palate	805	412
	Right_Antecubital_fossa	5	5
	Left_Retroauricular_crease	3898	746
	Supragingival_plaque	1003	355
	Stool	3094	390
	Tongue_dorsum	815	329
	Saliva	844	437
	Anterior_nares	2493	569
	Palatine_Tonsils	949	425
	Right_Retroauricular_crease	5607	705
	Subgingival_plaque	856	295
	Attached_Keratinized_gingiva	1156	360
	Buccal_mucosa	3786	723
336497421	Hard_palate	1411	504
	Supragingival_plaque	2040	504
	Saliva	2402	691
	Right_Antecubital_fossa	5186	1531
	Left_Retroauricular_crease	6667	1533
	Tongue_dorsum	2137	535
	Stool	3912	201
	Anterior_nares	5161	1142
	Palatine_Tonsils	2191	609
	Throat	2230	710
	Subgingival_plaque	2399	598
	Attached_Keratinized_gingiva	2171	364
	Buccal_mucosa	2363	651
368533040	Hard_palate	630	369
	Right_Antecubital_fossa	3014	831
	Saliva	953	502
	Supragingival_plaque	1335	490
	Left_Retroauricular_crease	3872	792
	Tongue_dorsum	1250	561
	Right_Retroauricular_crease	3696	702
	Stool	1352	236
	Anterior_nares	1713	491
	Palatine_Tonsils	821	366
	Throat	836	408
	Subgingival_plaque	787	383
	Attached_Keratinized_gingiva	895	310
	Buccal_mucosa	850	388
	Left_Antecubital_fossa	3495	976
370027359	Hard_palate	2995	713
	Supragingival_plaque	1879	309
	Saliva	3526	788
	Right_Antecubital_fossa	4893	882
	Stool	4782	639
	Tongue_dorsum	5363	1060
	Right_Retroauricular_crease	9034	1057
	Anterior_nares	4103	818
	Palatine_Tonsils	3305	851
	Throat	2498	702
	Subgingival_plaque	5289	567
	Attached_Keratinized_gingiva	3412	452
	Buccal_mucosa	2451	447
	Left_Retroauricular_crease	7165	1009
	Left_Antecubital_fossa	5796	987
370425937	Mid_vagina	4036	120
	Hard_palate	2376	611
	Right_Antecubital_fossa	3801	1030
	Left_Retroauricular_crease	3645	761
	Supragingival_plaque	2775	657
	Posterior_fornix	4090	174
	Tongue_dorsum	3873	499
	Throat	4362	747
	Saliva	2602	777
	Anterior_nares	2754	465
	Palatine_Tonsils	3078	576
	Right_Retroauricular_crease	2626	589
	Vaginal_introitus	4418	224
	Subgingival_plaque	1965	490
	Attached_Keratinized_gingiva	2579	412
	Buccal_mucosa	2738	563
	Stool	3515	371
	Left_Antecubital_fossa	5153	1234
375450439	Mid_vagina	5295	424
	Hard_palate	2799	699
	Supragingival_plaque	3825	958
	Posterior_fornix	5575	449
	Right_Antecubital_fossa	145	83
	Saliva	4309	1057
	Tongue_dorsum	7387	1374
	Throat	4643	913
	Stool	4697	595
	Anterior_nares	5633	1098
	Palatine_Tonsils	4874	1117
	Right_Retroauricular_crease	4887	778
	Vaginal_introitus	5204	444
	Subgingival_plaque	4126	1076
	Attached_Keratinized_gingiva	3426	955
	Buccal_mucosa	3637	1118
	Left_Retroauricular_crease	6025	879
	Left_Antecubital_fossa	456	104
404239096	Hard_palate	3743	883
	Supragingival_plaque	3639	958
	Saliva	4617	695
	Right_Antecubital_fossa	4667	859
	Stool	4884	568
	Tongue_dorsum	4022	953
	Anterior_nares	4310	952
	Palatine_Tonsils	4093	940
	Throat	2774	746
	Subgingival_plaque	2168	689
	Attached_Keratinized_gingiva	2355	594
	Buccal_mucosa	2595	751
	Left_Antecubital_fossa	4421	815
414519462	Mid_vagina	5830	145
	Hard_palate	2695	626
	Right_Antecubital_fossa	7181	1638
	Stool	1920	224
	Supragingival_plaque	1405	433
	Posterior_fornix	4690	134
	Tongue_dorsum	2803	621
	Throat	1673	482
	Saliva	2578	558
	Anterior_nares	7122	1185
	Palatine_Tonsils	1853	490
	Right_Retroauricular_crease	6080	1319
	Vaginal_introitus	2690	138
	Subgingival_plaque	2619	583
	Attached_Keratinized_gingiva	2787	455
	Buccal_mucosa	2489	396
	Left_Retroauricular_crease	9104	1811
	Left_Antecubital_fossa	6905	1251
451588811	Mid_vagina	5495	292
	Supragingival_plaque	2237	579
	Left_Retroauricular_crease	12077	1954
	Right_Antecubital_fossa	2	2
	Posterior_fornix	6365	236
	Tongue_dorsum	1716	543
	Throat	2172	615
	Anterior_nares	4766	995
	Palatine_Tonsils	1764	653
	Right_Retroauricular_crease	9008	1731
	Vaginal_introitus	6977	630
	Subgingival_plaque	2105	562
	Attached_Keratinized_gingiva	2213	390
	Saliva	1481	572
465578759	Saliva	831	461
	Mid_vagina	7271	166
	Hard_palate	5551	530
	Right_Antecubital_fossa	254	64
	Left_Retroauricular_crease	7251	1083
	Supragingival_plaque	7260	1057
	Posterior_fornix	6336	152
	Tongue_dorsum	9967	811
	Throat	7503	886
	Stool	1859	559
	Anterior_nares	1934	272
	Palatine_Tonsils	8714	972
	Right_Retroauricular_crease	4692	719
	Vaginal_introitus	6639	284
	Subgingival_plaque	7269	1009
	Attached_Keratinized_gingiva	16849	1053
	Buccal_mucosa	3930	511
	Left_Antecubital_fossa	1323	305
492786515	Hard_palate	2120	585
	Supragingival_plaque	3210	598
	Stool	3182	499
	Right_Antecubital_fossa	4958	790
	Saliva	2299	603
	Tongue_dorsum	3046	566
	Right_Retroauricular_crease	5402	943
	Anterior_nares	4132	803
	Palatine_Tonsils	2890	643
	Throat	3279	669
	Subgingival_plaque	2149	555
	Attached_Keratinized_gingiva	4902	451
	Buccal_mucosa	2953	430
	Left_Retroauricular_crease	2175	510
	Left_Antecubital_fossa	1	1
508703490	Mid_vagina	5871	241
	Hard_palate	2711	687
	Supragingival_plaque	3056	502
	Left_Retroauricular_crease	4816	754
	Posterior_fornix	5668	169
	Tongue_dorsum	4847	903
	Throat	4735	796
	Saliva	3801	853
	Palatine_Tonsils	4	3
	Right_Retroauricular_crease	4309	661
	Vaginal_introitus	1	1
	Subgingival_plaque	3464	446
	Attached_Keratinized_gingiva	2068	256
	Buccal_mucosa	1410	356
	Stool	4887	590
516889361	Right_Antecubital_fossa	2302	909
	Stool	12940	936
	Left_Retroauricular_crease	6893	1028
	Tongue_dorsum	13693	1469
	Right_Retroauricular_crease	880	274
	Subgingival_plaque	1094	347
	Left_Antecubital_fossa	356	207
517810313	Hard_palate	4698	993
	Supragingival_plaque	7351	636
	Saliva	4791	846
	Right_Antecubital_fossa	3820	737
	Left_Retroauricular_crease	8867	1152
	Tongue_dorsum	4009	735
	Throat	4471	736
	Stool	2021	478
	Anterior_nares	4408	983
	Palatine_Tonsils	4756	1072
	Right_Retroauricular_crease	7714	955
	Subgingival_plaque	6197	651
	Attached_Keratinized_gingiva	5107	484
	Buccal_mucosa	5891	925
	Left_Antecubital_fossa	3677	629
550534656	Right_Retroauricular_crease	6362	876
	Stool	668	208
	Left_Antecubital_fossa	2175	676
	Left_Retroauricular_crease	8689	892
	Right_Antecubital_fossa	2222	465
553359145	Mid_vagina	6117	163
	Hard_palate	3925	807
	Supragingival_plaque	6673	1044
	Posterior_fornix	6154	118
	Right_Antecubital_fossa	1523	458
	Saliva	6630	1114
	Tongue_dorsum	4538	747
	Stool	2032	311
	Anterior_nares	5239	911
	Palatine_Tonsils	4949	879
	Right_Retroauricular_crease	5924	832
	Vaginal_introitus	5579	151
	Subgingival_plaque	7366	962
	Attached_Keratinized_gingiva	4654	627
	Buccal_mucosa	4424	919
	Left_Retroauricular_crease	7148	983
	Left_Antecubital_fossa	854	189
604812005	Hard_palate	1039	442
	Supragingival_plaque	830	488
	Saliva	720	434
	Left_Retroauricular_crease	1638	709
	Tongue_dorsum	863	404
	Throat	869	419
	Stool	898	316
	Anterior_nares	1238	307
	Palatine_Tonsils	688	364
	Right_Retroauricular_crease	1144	571
	Subgingival_plaque	680	425
	Attached_Keratinized_gingiva	709	307
	Buccal_mucosa	1431	594
	Left_Antecubital_fossa	2377	885
612472597	Posterior_fornix	6253	260
	Mid_vagina	9490	348
	Hard_palate	5575	1309
	Supragingival_plaque	6472	1313
	Saliva	5357	1062
	Right_Antecubital_fossa	2777	841
	Stool	43463	1836
	Tongue_dorsum	4213	997
	Throat	5169	1169
	Anterior_nares	4687	674
	Palatine_Tonsils	4914	1238
	Right_Retroauricular_crease	1291	243
	Vaginal_introitus	5926	296
	Subgingival_plaque	4137	1008
	Attached_Keratinized_gingiva	4594	777
	Buccal_mucosa	4219	862
	Left_Retroauricular_crease	3546	805
	Left_Antecubital_fossa	776	167
638754422	Mid_vagina	4245	414
	Hard_palate	2939	659
	Right_Antecubital_fossa	2957	872
	Stool	2797	429
	Supragingival_plaque	3146	882
	Posterior_fornix	3829	321
	Tongue_dorsum	1500	651
	Saliva	1547	692
	Palatine_Tonsils	1556	612
	Right_Retroauricular_crease	3483	722
	Vaginal_introitus	3558	425
	Subgingival_plaque	2383	770
	Attached_Keratinized_gingiva	4355	494
	Buccal_mucosa	2338	476
	Left_Retroauricular_crease	2617	613
	Left_Antecubital_fossa	2661	563
643185023	Posterior_fornix	4767	317
	Hard_palate	1	1
	Supragingival_plaque	4140	663
	Left_Retroauricular_crease	1700	104
	Stool	10736	985
	Tongue_dorsum	3323	761
	Palatine_Tonsils	3261	851
	Right_Retroauricular_crease	1298	78
	Subgingival_plaque	6718	972
	Attached_Keratinized_gingiva	3425	548
	Buccal_mucosa	4450	684
	Left_Antecubital_fossa	192	53
650853796	Mid_vagina	6104	230
	Hard_palate	2158	805
	Right_Antecubital_fossa	4330	1193
	Left_Retroauricular_crease	3266	462
	Supragingival_plaque	2400	693
	Posterior_fornix	5758	108
	Throat	1668	652
	Saliva	1803	748
	Anterior_nares	1978	571
	Right_Retroauricular_crease	2394	392
	Subgingival_plaque	2242	692
	Attached_Keratinized_gingiva	3321	588
	Buccal_mucosa	2919	792
	Stool	8667	754
658594300	Right_Antecubital_fossa	139	16
	Supragingival_plaque	6314	927
	Tongue_dorsum	4713	769
	Right_Retroauricular_crease	2709	354
	Subgingival_plaque	3210	734
	Attached_Keratinized_gingiva	4042	726
	Buccal_mucosa	3	3
	Left_Antecubital_fossa	56	40
663835652	Posterior_fornix	5807	346
	Mid_vagina	4888	331
	Hard_palate	5235	1285
	Supragingival_plaque	4915	582
	Stool	5286	728
	Saliva	4262	1071
	Tongue_dorsum	4308	998
	Anterior_nares	3920	936
	Palatine_Tonsils	4793	813
	Throat	3497	931
	Vaginal_introitus	5949	384
	Attached_Keratinized_gingiva	4766	792
	Buccal_mucosa	6873	983
	Left_Antecubital_fossa	968	123
668248235	Hard_palate	4089	706
	Supragingival_plaque	8169	1195
	Left_Retroauricular_crease	8069	1215
	Right_Antecubital_fossa	4929	1036
	Saliva	4743	771
	Tongue_dorsum	4802	754
	Right_Retroauricular_crease	6073	970
	Stool	1921	552
	Anterior_nares	4395	909
	Palatine_Tonsils	5241	941
	Throat	5386	829
	Subgingival_plaque	6999	1074
	Attached_Keratinized_gingiva	5442	722
	Buccal_mucosa	8159	1027
	Left_Antecubital_fossa	2762	591
682102541	Right_Retroauricular_crease	9874	824
	Anterior_nares	4198	555
	Right_Antecubital_fossa	2207	225
	Stool	13826	1243
	Left_Antecubital_fossa	4761	564
682449369	Mid_vagina	5402	254
	Hard_palate	5178	1156
	Right_Antecubital_fossa	892	241
	Posterior_fornix	5334	240
	Supragingival_plaque	4984	1005
	Saliva	4514	1061
	Tongue_dorsum	5266	1227
	Right_Retroauricular_crease	5283	724
	Anterior_nares	5895	1055
	Palatine_Tonsils	5846	1238
	Throat	2546	652
	Vaginal_introitus	5345	258
	Subgingival_plaque	5592	949
	Attached_Keratinized_gingiva	4582	1090
	Buccal_mucosa	4523	1035
	Left_Retroauricular_crease	916	210
	Left_Antecubital_fossa	420	55
686765762	Hard_palate	2380	622
	Right_Antecubital_fossa	6644	1243
	Saliva	2356	694
	Supragingival_plaque	1921	541
	Left_Retroauricular_crease	6719	1174
	Tongue_dorsum	3117	672
	Throat	3578	654
	Stool	3452	334
	Anterior_nares	5510	1101
	Palatine_Tonsils	2818	647
	Right_Retroauricular_crease	5246	979
	Subgingival_plaque	3840	682
	Attached_Keratinized_gingiva	2045	329
	Buccal_mucosa	2356	505
	Left_Antecubital_fossa	4558	623
706846339	Right_Retroauricular_crease	3486	997
	Anterior_nares	8940	411
	Mid_vagina	10283	239
	Stool	17219	1679
	Left_Retroauricular_crease	3607	882
737052003	Posterior_fornix	9236	324
	Mid_vagina	10852	347
	Hard_palate	8388	984
	Supragingival_plaque	9573	1002
	Saliva	5429	795
	Stool	28076	983
	Tongue_dorsum	9678	1328
	Right_Retroauricular_crease	4586	703
	Anterior_nares	2209	164
	Palatine_Tonsils	8097	1381
	Throat	5462	770
	Vaginal_introitus	6984	311
	Subgingival_plaque	6668	820
	Attached_Keratinized_gingiva	7470	1019
	Buccal_mucosa	6793	1125
	Left_Retroauricular_crease	4374	892
739574095	Mid_vagina	6424	246
	Right_Antecubital_fossa	3634	468
	Stool	5538	510
	Anterior_nares	5288	577
	Vaginal_introitus	24078	584
	Left_Antecubital_fossa	2510	339
763395383	Hard_palate	5437	1116
	Right_Antecubital_fossa	5022	937
	Stool	6924	551
	Supragingival_plaque	5660	836
	Saliva	7311	993
	Tongue_dorsum	1193	569
	Throat	5271	952
	Anterior_nares	5447	782
	Palatine_Tonsils	5570	1046
	Right_Retroauricular_crease	4663	1031
	Subgingival_plaque	7138	1267
	Attached_Keratinized_gingiva	5260	1049
	Buccal_mucosa	5263	1113
	Left_Antecubital_fossa	3502	859
763435843	Hard_palate	7258	1283
	Supragingival_plaque	9881	1298
	Saliva	6317	1134
	Right_Antecubital_fossa	1	1
	Stool	8685	718
	Tongue_dorsum	7088	1032
	Right_Retroauricular_crease	5570	1020
	Anterior_nares	4804	1148
	Palatine_Tonsils	10014	1289
	Throat	11039	147
	Subgingival_plaque	11563	1562
	Attached_Keratinized_gingiva	7656	977
	Buccal_mucosa	8067	1053
	Left_Retroauricular_crease	5886	888
763456073	Mid_vagina	5683	153
	Hard_palate	4979	840
	Supragingival_plaque	6823	1173
	Stool	7466	570
	Posterior_fornix	4389	107
	Tongue_dorsum	5887	1119
	Throat	5201	933
	Saliva	3927	857
	Anterior_nares	4529	763
	Palatine_Tonsils	4726	879
	Right_Retroauricular_crease	2820	602
	Vaginal_introitus	6475	305
	Subgingival_plaque	4660	766
	Attached_Keratinized_gingiva	5872	786
	Buccal_mucosa	4972	896
	Left_Retroauricular_crease	1759	540
763476303	Hard_palate	3026	669
	Right_Antecubital_fossa	2413	332
	Left_Retroauricular_crease	11380	749
	Supragingival_plaque	5399	546
	Stool	2599	473
	Tongue_dorsum	3575	785
	Throat	3486	850
	Anterior_nares	3902	514
	Palatine_Tonsils	2614	622
	Right_Retroauricular_crease	11127	780
	Subgingival_plaque	4514	696
	Attached_Keratinized_gingiva	3387	436
	Buccal_mucosa	4026	581
	Left_Antecubital_fossa	3691	451
763516763	Hard_palate	4897	857
	Right_Antecubital_fossa	697	63
	Stool	5753	463
	Supragingival_plaque	6987	824
	Saliva	4520	665
	Tongue_dorsum	7404	963
	Throat	4182	878
	Anterior_nares	3835	519
	Palatine_Tonsils	1	1
	Right_Retroauricular_crease	4176	1041
	Subgingival_plaque	5756	869
	Attached_Keratinized_gingiva	2694	447
	Buccal_mucosa	3803	735
	Left_Retroauricular_crease	4410	1062
	Left_Antecubital_fossa	2344	412
763536994	Hard_palate	13002	1623
	Stool	12906	1136
	Supragingival_plaque	12523	723
	Left_Retroauricular_crease	20422	1862
	Tongue_dorsum	15687	1566
	Throat	8186	1277
	Anterior_nares	540	238
	Buccal_mucosa	8361	1072
	Palatine_Tonsils	17396	1941
	Right_Retroauricular_crease	18286	1874
	Subgingival_plaque	10644	773
	Attached_Keratinized_gingiva	9042	1043
	Saliva	2393	177
	Left_Antecubital_fossa	7016	579
763557224	Mid_vagina	7728	243
	Hard_palate	550	306
	Supragingival_plaque	5074	587
	Saliva	3935	780
	Posterior_fornix	6757	214
	Tongue_dorsum	7363	795
	Stool	6381	761
	Anterior_nares	388	120
	Palatine_Tonsils	6027	782
	Vaginal_introitus	5840	220
	Subgingival_plaque	5453	699
	Attached_Keratinized_gingiva	4612	535
	Buccal_mucosa	2932	295
	Left_Retroauricular_crease	7	7
763597684	Hard_palate	10745	1590
	Supragingival_plaque	13979	1453
	Left_Retroauricular_crease	19651	2233
	Right_Antecubital_fossa	11464	1565
	Stool	14435	1411
	Tongue_dorsum	13851	1868
	Right_Retroauricular_crease	13681	1311
	Anterior_nares	12451	1419
	Palatine_Tonsils	11278	1494
	Throat	15271	1616
	Subgingival_plaque	12337	1400
	Attached_Keratinized_gingiva	10871	1145
	Buccal_mucosa	11635	1453
	Left_Antecubital_fossa	15243	2399
763638144	Mid_vagina	2423	213
	Hard_palate	1952	778
	Supragingival_plaque	6700	1377
	Posterior_fornix	4654	172
	Right_Antecubital_fossa	2167	235
	Saliva	4408	1021
	Tongue_dorsum	13048	1794
	Right_Retroauricular_crease	1568	45
	Stool	318	141
	Anterior_nares	4177	1049
	Palatine_Tonsils	1369	462
	Throat	6031	1284
	Vaginal_introitus	1934	195
	Subgingival_plaque	1126	515
	Attached_Keratinized_gingiva	2523	361
	Buccal_mucosa	1578	626
	Left_Antecubital_fossa	900	169
763698834	Posterior_fornix	11148	318
	Mid_vagina	15102	299
	Hard_palate	9181	1238
	Right_Antecubital_fossa	7267	633
	Left_Retroauricular_crease	14804	1465
	Supragingival_plaque	11137	1194
	Stool	13353	1208
	Tongue_dorsum	15628	1683
	Throat	7678	1342
	Anterior_nares	6185	918
	Palatine_Tonsils	10430	1523
	Right_Retroauricular_crease	18174	1620
	Vaginal_introitus	13389	346
	Subgingival_plaque	17683	1648
	Attached_Keratinized_gingiva	8479	973
	Buccal_mucosa	9890	1304
	Left_Antecubital_fossa	11770	1055
763719065	Mid_vagina	2627	405
	Hard_palate	1269	435
	Right_Antecubital_fossa	968	115
	Saliva	7494	1313
	Supragingival_plaque	1933	551
	Posterior_fornix	2713	389
	Tongue_dorsum	1734	597
	Throat	10133	1267
	Stool	2582	211
	Anterior_nares	1831	368
	Palatine_Tonsils	1572	646
	Right_Retroauricular_crease	4062	291
	Vaginal_introitus	2206	398
	Subgingival_plaque	2517	806
	Attached_Keratinized_gingiva	1778	389
	Buccal_mucosa	2155	603
	Left_Retroauricular_crease	1608	211
	Left_Antecubital_fossa	1294	60
763759525	Mid_vagina	6912	385
	Hard_palate	5262	810
	Right_Antecubital_fossa	8467	531
	Stool	8001	773
	Supragingival_plaque	10075	1357
	Posterior_fornix	6990	388
	Tongue_dorsum	9951	1565
	Throat	2243	757
	Saliva	1786	469
	Anterior_nares	5690	223
	Palatine_Tonsils	10639	939
	Right_Retroauricular_crease	4427	1038
	Vaginal_introitus	6654	351
	Subgingival_plaque	10994	1399
	Attached_Keratinized_gingiva	2489	416
	Buccal_mucosa	618	167
	Left_Retroauricular_crease	3614	802
	Left_Antecubital_fossa	8685	767
763820215	Posterior_fornix	7406	191
	Mid_vagina	7379	216
	Hard_palate	5610	877
	Supragingival_plaque	7405	1200
	Stool	6073	283
	Right_Antecubital_fossa	1845	178
	Saliva	5399	876
	Tongue_dorsum	6624	883
	Throat	745	368
	Palatine_Tonsils	5802	757
	Right_Retroauricular_crease	5230	349
	Vaginal_introitus	7311	218
	Subgingival_plaque	6361	931
	Attached_Keratinized_gingiva	4630	421
	Buccal_mucosa	5139	785
	Left_Retroauricular_crease	2946	579
763840445	Mid_vagina	6992	188
	Hard_palate	4675	1087
	Supragingival_plaque	7816	1009
	Left_Retroauricular_crease	4126	782
	Right_Antecubital_fossa	2759	75
	Posterior_fornix	8173	149
	Tongue_dorsum	7311	1326
	Throat	1753	773
	Saliva	7051	1350
	Anterior_nares	5638	897
	Palatine_Tonsils	6753	1335
	Right_Retroauricular_crease	3690	643
	Vaginal_introitus	6847	223
	Subgingival_plaque	8732	1193
	Attached_Keratinized_gingiva	5718	728
	Buccal_mucosa	6026	1340
	Stool	7184	946
	Left_Antecubital_fossa	4410	254
763860675	Hard_palate	2963	620
	Supragingival_plaque	7599	1260
	Left_Retroauricular_crease	3195	720
	Stool	7633	1083
	Tongue_dorsum	1482	636
	Throat	4456	798
	Saliva	4090	636
	Anterior_nares	3101	591
	Palatine_Tonsils	7277	1113
	Right_Retroauricular_crease	2891	503
	Subgingival_plaque	8211	1334
	Attached_Keratinized_gingiva	5824	591
	Buccal_mucosa	2644	469
	Left_Antecubital_fossa	5878	282
763880905	Hard_palate	4669	970
	Right_Antecubital_fossa	7474	776
	Saliva	6513	350
	Supragingival_plaque	8643	1213
	Left_Retroauricular_crease	14962	1055
	Tongue_dorsum	4693	1093
	Throat	5272	966
	Palatine_Tonsils	6336	950
	Right_Retroauricular_crease	7892	724
	Subgingival_plaque	5333	919
	Attached_Keratinized_gingiva	7334	627
	Buccal_mucosa	4884	880
	Left_Antecubital_fossa	8355	965
763901136	Posterior_fornix	2849	352
	Mid_vagina	2689	431
	Hard_palate	2191	1069
	Right_Antecubital_fossa	1106	206
	Stool	1295	321
	Supragingival_plaque	1383	652
	Saliva	6176	884
	Tongue_dorsum	1554	608
	Throat	4079	1061
	Anterior_nares	6152	880
	Palatine_Tonsils	1237	628
	Right_Retroauricular_crease	1677	276
	Vaginal_introitus	2316	370
	Subgingival_plaque	1964	823
	Attached_Keratinized_gingiva	6703	520
	Buccal_mucosa	1978	761
	Left_Retroauricular_crease	4	3
	Left_Antecubital_fossa	1523	258
763921366	Saliva	5376	973
	Mid_vagina	6686	202
	Hard_palate	4834	979
	Right_Antecubital_fossa	2168	141
	Left_Retroauricular_crease	12893	978
	Supragingival_plaque	4820	1189
	Posterior_fornix	7664	208
	Tongue_dorsum	4343	793
	Throat	4629	984
	Stool	3494	685
	Anterior_nares	4729	858
	Palatine_Tonsils	3984	782
	Right_Retroauricular_crease	8166	717
	Vaginal_introitus	8425	242
	Subgingival_plaque	7498	1560
	Attached_Keratinized_gingiva	4490	460
	Buccal_mucosa	5180	1307
	Left_Antecubital_fossa	2004	322
763982056	Hard_palate	4837	896
	Supragingival_plaque	1557	597
	Saliva	5306	906
	Right_Antecubital_fossa	10254	871
	Left_Retroauricular_crease	3483	914
	Tongue_dorsum	9423	1329
	Throat	6671	692
	Stool	2331	471
	Anterior_nares	699	350
	Palatine_Tonsils	10350	1066
	Right_Retroauricular_crease	4142	1030
	Subgingival_plaque	10523	805
	Attached_Keratinized_gingiva	8151	1265
	Buccal_mucosa	8505	1273
	Left_Antecubital_fossa	4956	681
764002286	Hard_palate	3593	582
	Supragingival_plaque	10009	1353
	Stool	11089	1017
	Right_Antecubital_fossa	5402	531
	Left_Retroauricular_crease	11915	829
	Tongue_dorsum	13893	1561
	Throat	6126	1038
	Saliva	5365	1036
	Anterior_nares	12074	1415
	Palatine_Tonsils	5731	1040
	Right_Retroauricular_crease	11047	753
	Subgingival_plaque	5689	1113
	Attached_Keratinized_gingiva	5530	735
	Buccal_mucosa	5843	798
	Left_Antecubital_fossa	1003	277
764042746	Mid_vagina	2685	296
	Hard_palate	1849	705
	Right_Antecubital_fossa	1778	284
	Left_Retroauricular_crease	12076	453
	Supragingival_plaque	1790	676
	Posterior_fornix	3265	317
	Tongue_dorsum	1458	585
	Stool	2165	394
	Anterior_nares	1676	366
	Palatine_Tonsils	2199	797
	Throat	2239	856
	Vaginal_introitus	3040	320
	Subgingival_plaque	1626	654
	Attached_Keratinized_gingiva	2073	624
	Buccal_mucosa	1550	687
	Left_Antecubital_fossa	850	194
764062976	Posterior_fornix	6834	95
	Mid_vagina	461	56
	Hard_palate	4524	818
	Supragingival_plaque	9462	1065
	Left_Retroauricular_crease	2177	520
	Saliva	753	166
	Tongue_dorsum	9482	1218
	Throat	5797	1094
	Stool	5104	578
	Anterior_nares	1016	258
	Palatine_Tonsils	8871	1396
	Right_Retroauricular_crease	1339	209
	Vaginal_introitus	9262	227
	Subgingival_plaque	13835	1140
	Attached_Keratinized_gingiva	7585	977
	Buccal_mucosa	7097	1129
	Left_Antecubital_fossa	1065	96
764083206	Hard_palate	6558	1184
	Supragingival_plaque	7137	1048
	Stool	9912	1301
	Right_Antecubital_fossa	6117	796
	Saliva	6523	1303
	Tongue_dorsum	7250	1240
	Right_Retroauricular_crease	7306	390
	Anterior_nares	5996	908
	Palatine_Tonsils	7115	1176
	Throat	6810	1268
	Subgingival_plaque	7648	1228
	Attached_Keratinized_gingiva	7784	964
	Buccal_mucosa	7600	1088
	Left_Retroauricular_crease	9156	949
	Left_Antecubital_fossa	5836	688
764143897	Posterior_fornix	10460	288
	Mid_vagina	10164	334
	Hard_palate	7991	1071
	Supragingival_plaque	8173	1386
	Saliva	8672	1136
	Right_Antecubital_fossa	591	160
	Stool	1901	493
	Tongue_dorsum	9419	1341
	Right_Retroauricular_crease	1849	386
	Anterior_nares	6950	1112
	Palatine_Tonsils	10543	1585
	Throat	10030	1435
	Vaginal_introitus	11808	402
	Subgingival_plaque	10104	1459
	Attached_Keratinized_gingiva	8209	892
	Buccal_mucosa	8844	1137
	Left_Retroauricular_crease	2832	344
	Left_Antecubital_fossa	1884	463
764184357	Mid_vagina	5685	253
	Hard_palate	3700	946
	Right_Antecubital_fossa	863	250
	Stool	5119	735
	Supragingival_plaque	4645	1042
	Posterior_fornix	7605	248
	Tongue_dorsum	4776	1102
	Throat	2724	530
	Saliva	4740	653
	Anterior_nares	3134	503
	Palatine_Tonsils	3610	921
	Right_Retroauricular_crease	1867	464
	Vaginal_introitus	6486	286
	Subgingival_plaque	4151	918
	Attached_Keratinized_gingiva	3619	670
	Buccal_mucosa	4819	1002
	Left_Retroauricular_crease	2082	494
	Left_Antecubital_fossa	305	74
764224817	Hard_palate	7631	1355
	Supragingival_plaque	11085	1245
	Saliva	1759	211
	Right_Antecubital_fossa	1405	416
	Stool	2250	435
	Tongue_dorsum	8321	1350
	Right_Retroauricular_crease	3389	876
	Anterior_nares	606	389
	Palatine_Tonsils	10213	1532
	Throat	1834	706
	Subgingival_plaque	6377	1068
	Attached_Keratinized_gingiva	9202	922
	Buccal_mucosa	4818	866
	Left_Retroauricular_crease	4099	955
	Left_Antecubital_fossa	2188	627
764245047	Mid_vagina	7395	193
	Hard_palate	5356	757
	Supragingival_plaque	5754	471
	Posterior_fornix	7336	172
	Right_Antecubital_fossa	1510	278
	Stool	5355	278
	Tongue_dorsum	5511	845
	Right_Retroauricular_crease	1822	276
	Palatine_Tonsils	4552	898
	Throat	5293	864
	Vaginal_introitus	7877	223
	Subgingival_plaque	21155	1285
	Attached_Keratinized_gingiva	5525	442
	Buccal_mucosa	3675	462
	Left_Retroauricular_crease	1534	272
764285508	Hard_palate	5101	904
	Supragingival_plaque	5873	1165
	Saliva	6505	1044
	Stool	6728	807
	Tongue_dorsum	5960	651
	Palatine_Tonsils	6517	531
	Throat	4526	548
	Subgingival_plaque	5510	1066
	Attached_Keratinized_gingiva	5531	942
	Buccal_mucosa	5907	1137
764305738	Hard_palate	5359	1309
	Right_Antecubital_fossa	2518	754
	Saliva	5753	1230
	Supragingival_plaque	6592	1026
	Stool	5733	508
	Tongue_dorsum	5517	1116
	Right_Retroauricular_crease	1634	463
	Anterior_nares	1647	560
	Palatine_Tonsils	4887	840
	Throat	4618	1091
	Subgingival_plaque	5619	998
	Attached_Keratinized_gingiva	5365	774
	Buccal_mucosa	5994	1081
	Left_Retroauricular_crease	5688	1073
	Left_Antecubital_fossa	5974	1285
764325968	Hard_palate	5681	1156
	Supragingival_plaque	9064	1318
	Saliva	8930	1080
	Right_Antecubital_fossa	1860	510
	Stool	9583	1030
	Tongue_dorsum	8869	1561
	Throat	7427	997
	Anterior_nares	2494	522
	Palatine_Tonsils	10028	1071
	Right_Retroauricular_crease	3565	1015
	Subgingival_plaque	8918	1382
	Attached_Keratinized_gingiva	14	8
	Buccal_mucosa	7248	1376
	Left_Retroauricular_crease	3755	1038
	Left_Antecubital_fossa	1607	446
764346198	Mid_vagina	2687	344
	Hard_palate	1802	595
	Supragingival_plaque	1889	640
	Left_Retroauricular_crease	2973	595
	Right_Antecubital_fossa	1249	351
	Posterior_fornix	3398	353
	Tongue_dorsum	1989	628
	Right_Retroauricular_crease	3639	696
	Stool	1474	460
	Anterior_nares	3299	345
	Palatine_Tonsils	2466	830
	Throat	2603	761
	Vaginal_introitus	3236	453
	Subgingival_plaque	2904	846
	Attached_Keratinized_gingiva	2025	702
	Buccal_mucosa	2787	1021
	Left_Antecubital_fossa	1524	404
764366428	Mid_vagina	5641	185
	Hard_palate	6452	700
	Supragingival_plaque	4850	719
	Left_Retroauricular_crease	339	142
	Posterior_fornix	7184	141
	Tongue_dorsum	5029	847
	Throat	5815	744
	Anterior_nares	3404	321
	Palatine_Tonsils	5307	921
	Right_Retroauricular_crease	1304	317
	Vaginal_introitus	8527	223
	Subgingival_plaque	3635	634
	Attached_Keratinized_gingiva	4063	315
	Buccal_mucosa	4978	664
	Left_Antecubital_fossa	789	268
764447348	Hard_palate	758	255
	Right_Antecubital_fossa	2480	574
	Left_Retroauricular_crease	2882	612
	Supragingival_plaque	706	124
	Stool	7157	914
	Tongue_dorsum	9451	1222
	Throat	617	142
	Saliva	740	338
	Anterior_nares	543	265
	Palatine_Tonsils	5979	631
	Right_Retroauricular_crease	2766	786
	Subgingival_plaque	840	267
	Attached_Keratinized_gingiva	544	122
	Buccal_mucosa	1016	281
764467579	Mid_vagina	8764	183
	Hard_palate	5382	888
	Right_Antecubital_fossa	1880	228
	Stool	6504	751
	Supragingival_plaque	2401	919
	Posterior_fornix	6013	453
	Tongue_dorsum	2181	794
	Throat	2339	411
	Saliva	5830	896
	Palatine_Tonsils	2196	965
	Right_Retroauricular_crease	1705	164
	Vaginal_introitus	3608	509
	Subgingival_plaque	1826	882
	Attached_Keratinized_gingiva	2331	946
	Buccal_mucosa	2650	957
	Left_Antecubital_fossa	1462	80
764487809	Hard_palate	5600	987
	Supragingival_plaque	11186	723
	Left_Retroauricular_crease	2893	711
	Right_Antecubital_fossa	867	326
	Saliva	8072	1328
	Tongue_dorsum	8624	1410
	Throat	5593	909
	Stool	8420	986
	Anterior_nares	6290	876
	Palatine_Tonsils	8984	1138
	Right_Retroauricular_crease	3036	870
	Subgingival_plaque	9147	809
	Attached_Keratinized_gingiva	6034	742
	Buccal_mucosa	6308	910
	Left_Antecubital_fossa	1238	345
764508039	Hard_palate	4761	894
	Supragingival_plaque	4638	1076
	Stool	41105	1023
	Right_Antecubital_fossa	740	258
	Saliva	2002	549
	Tongue_dorsum	6054	715
	Anterior_nares	6763	721
	Palatine_Tonsils	5471	1082
	Right_Retroauricular_crease	2888	646
	Subgingival_plaque	5924	986
	Attached_Keratinized_gingiva	3933	447
	Buccal_mucosa	4037	605
	Left_Retroauricular_crease	2533	565
	Left_Antecubital_fossa	1942	480
764588959	Posterior_fornix	6627	161
	Mid_vagina	5197	166
	Hard_palate	5092	946
	Supragingival_plaque	4343	651
	Saliva	4153	764
	Right_Antecubital_fossa	402	163
	Stool	5982	515
	Tongue_dorsum	4078	826
	Right_Retroauricular_crease	831	241
	Palatine_Tonsils	2266	624
	Throat	5421	902
	Subgingival_plaque	6561	829
	Attached_Keratinized_gingiva	5459	559
	Buccal_mucosa	5507	879
	Left_Retroauricular_crease	880	278
	Left_Antecubital_fossa	312	75
764649650	Posterior_fornix	3878	223
	Mid_vagina	4391	247
	Hard_palate	4111	949
	Supragingival_plaque	4673	854
	Stool	4843	771
	Right_Antecubital_fossa	2030	475
	Saliva	4294	682
	Tongue_dorsum	6162	940
	Right_Retroauricular_crease	2608	555
	Anterior_nares	5638	873
	Palatine_Tonsils	5171	1132
	Throat	2703	722
	Vaginal_introitus	4665	318
	Subgingival_plaque	4852	890
	Attached_Keratinized_gingiva	4238	566
	Buccal_mucosa	4076	575
	Left_Retroauricular_crease	2557	578
	Left_Antecubital_fossa	831	333
764669880	Hard_palate	3976	884
	Right_Antecubital_fossa	713	261
	Saliva	3979	1207
	Supragingival_plaque	4643	890
	Stool	4572	473
	Tongue_dorsum	4141	1163
	Throat	5162	1294
	Anterior_nares	3761	706
	Palatine_Tonsils	4495	1129
	Right_Retroauricular_crease	1719	401
	Subgingival_plaque	6282	1333
	Attached_Keratinized_gingiva	5449	774
	Buccal_mucosa	4222	1242
	Left_Retroauricular_crease	3828	630
	Left_Antecubital_fossa	1997	568
764710340	Mid_vagina	4117	141
	Right_Antecubital_fossa	370	121
	Posterior_fornix	5509	136
	Left_Retroauricular_crease	1516	233
	Stool	4135	489
	Right_Retroauricular_crease	590	122
	Vaginal_introitus	5262	135
	Left_Antecubital_fossa	2785	404
764750800	Hard_palate	4304	1097
	Supragingival_plaque	4387	973
	Saliva	4992	1118
	Right_Antecubital_fossa	6519	1050
	Stool	8646	1027
	Tongue_dorsum	5668	1287
	Anterior_nares	549	309
	Palatine_Tonsils	4671	1141
	Throat	4811	1099
	Subgingival_plaque	4353	753
	Attached_Keratinized_gingiva	5374	761
	Buccal_mucosa	4319	980
	Left_Retroauricular_crease	6681	982
	Left_Antecubital_fossa	7166	1052
764811490	Mid_vagina	9020	443
	Hard_palate	7724	1409
	Right_Antecubital_fossa	3619	430
	Stool	8618	533
	Supragingival_plaque	7498	903
	Posterior_fornix	7934	390
	Tongue_dorsum	9881	1550
	Right_Retroauricular_crease	2860	802
	Saliva	4702	750
	Anterior_nares	882	486
	Palatine_Tonsils	6502	738
	Throat	4740	720
	Vaginal_introitus	8483	448
	Subgingival_plaque	7344	1202
	Attached_Keratinized_gingiva	14143	703
	Buccal_mucosa	7041	1236
	Left_Retroauricular_crease	4095	889
764831721	Hard_palate	2378	662
	Supragingival_plaque	3778	973
	Saliva	3583	914
	Right_Antecubital_fossa	4291	605
	Stool	5467	859
	Tongue_dorsum	4690	1215
	Anterior_nares	4312	577
	Palatine_Tonsils	8034	1268
	Throat	5017	1049
	Subgingival_plaque	3942	1094
	Attached_Keratinized_gingiva	4463	840
	Buccal_mucosa	3602	829
	Left_Antecubital_fossa	4312	542
764872181	Hard_palate	4713	915
	Right_Antecubital_fossa	4888	575
	Saliva	6037	986
	Supragingival_plaque	4190	726
	Stool	4984	530
	Tongue_dorsum	3650	768
	Throat	4543	935
	Anterior_nares	2395	743
	Palatine_Tonsils	3689	876
	Right_Retroauricular_crease	8622	654
	Subgingival_plaque	3934	736
	Attached_Keratinized_gingiva	3799	626
	Buccal_mucosa	4283	962
	Left_Antecubital_fossa	4894	586
764892411	Hard_palate	3725	853
	Supragingival_plaque	4109	881
	Saliva	4513	865
	Right_Antecubital_fossa	1657	509
	Stool	4654	691
	Tongue_dorsum	4280	893
	Right_Retroauricular_crease	2121	550
	Anterior_nares	3060	728
	Palatine_Tonsils	4692	996
	Throat	3851	906
	Subgingival_plaque	4064	838
	Attached_Keratinized_gingiva	3368	832
	Buccal_mucosa	3473	853
	Left_Retroauricular_crease	2224	519
	Left_Antecubital_fossa	1152	356
764953101	Hard_palate	3149	877
	Supragingival_plaque	5100	1096
	Saliva	4610	999
	Right_Antecubital_fossa	3944	533
	Stool	5335	860
	Tongue_dorsum	4193	916
	Anterior_nares	3964	811
	Palatine_Tonsils	5173	711
	Throat	4063	1068
	Subgingival_plaque	6037	1373
	Attached_Keratinized_gingiva	4126	522
	Buccal_mucosa	5134	906
765013792	Mid_vagina	5209	268
	Hard_palate	3790	845
	Right_Antecubital_fossa	919	315
	Left_Retroauricular_crease	1976	301
	Supragingival_plaque	3796	917
	Posterior_fornix	3322	166
	Tongue_dorsum	2900	970
	Throat	4117	1070
	Saliva	4147	968
	Anterior_nares	3632	560
	Palatine_Tonsils	3192	839
	Right_Retroauricular_crease	2129	393
	Vaginal_introitus	5713	247
	Subgingival_plaque	4060	960
	Attached_Keratinized_gingiva	3725	507
	Buccal_mucosa	4139	902
	Stool	4167	334
765034022	Posterior_fornix	3153	148
	Hard_palate	4082	1017
	Supragingival_plaque	2880	756
	Saliva	2582	655
	Right_Antecubital_fossa	1018	283
	Stool	3986	353
	Tongue_dorsum	5941	1290
	Right_Retroauricular_crease	773	165
	Anterior_nares	6486	647
	Palatine_Tonsils	3997	992
	Throat	5132	1110
	Vaginal_introitus	5798	198
	Subgingival_plaque	3037	653
	Attached_Keratinized_gingiva	4281	787
	Buccal_mucosa	4308	744
	Left_Retroauricular_crease	2024	359
	Left_Antecubital_fossa	843	224
765074482	Hard_palate	590	344
	Supragingival_plaque	5680	795
	Saliva	3740	890
	Right_Antecubital_fossa	2007	511
	Stool	7830	1078
	Tongue_dorsum	4940	733
	Right_Retroauricular_crease	3339	648
	Anterior_nares	3760	184
	Palatine_Tonsils	3893	973
	Throat	3161	850
	Subgingival_plaque	5351	870
	Attached_Keratinized_gingiva	4033	650
	Buccal_mucosa	3051	815
	Left_Retroauricular_crease	1865	487
	Left_Antecubital_fossa	2825	595
765094712	Hard_palate	5721	940
	Right_Antecubital_fossa	3313	1075
	Left_Retroauricular_crease	3601	939
	Supragingival_plaque	3186	737
	Stool	7752	555
	Tongue_dorsum	8849	1078
	Right_Retroauricular_crease	4081	1008
	Saliva	1135	514
	Anterior_nares	3272	579
	Palatine_Tonsils	6777	1106
	Throat	4007	723
	Attached_Keratinized_gingiva	7502	917
	Buccal_mucosa	6314	911
	Left_Antecubital_fossa	4418	1151
765155402	Hard_palate	3062	677
	Right_Antecubital_fossa	4002	813
	Left_Retroauricular_crease	2332	522
	Supragingival_plaque	7121	658
	Saliva	4172	636
	Tongue_dorsum	2528	730
	Throat	4282	929
	Stool	2190	565
	Anterior_nares	4723	986
	Palatine_Tonsils	4181	996
	Right_Retroauricular_crease	2796	622
	Subgingival_plaque	4244	538
	Attached_Keratinized_gingiva	5384	585
	Buccal_mucosa	3450	555
[truncated: 211 more rows]
